# Supplementary material for: Clinical characteristics and disease course of splanchnic vein thrombosis in gastrointestinal cancers: A prospective cohort study
Source: PLoS One. 2022 Jan 18;17(1):e0261671. doi: 10.1371/journal.pone.0261671 (PMC8765650; doi:10.1371/journal.pone.0261671)
Supplement: S1 File — (XLSX) [file pone.0261671.s006.xlsx]

## Sheet: SpVT
Patient number	Sex 1=male 2=female	ECOG PS	Cancer type	Cancer pathology	Cancer stage	Location of SpVT	SpVT symptom 0=No 1=Yes	Clinical situation at the diagnosis of SpVT	WBC (/ul)	Hb (g/dL)	PLT (×103/ul)	Albumin (g/dL)	SpVT treatment 0=no 1=yes	SpVT progression 0=no 1=yes	Death 0=no 1=yes	Survival (months)
1	1	3	Gastric cancer	Mucinous adenocarcinoma	4	Portal vein	1	During chemotherapy (with tumor progression)	9390	8.5	162	2.3	1	0	1	0.29589
2	2	1	Colorectal cancer	MDAC	4	Superior mesenteric vein	1	Initial diagnosis of cancer or tumor recurrence (after curative therapy)	3820	8.5	432	3.7	0	1	1	13.1836
3	2	2	Gastric cancer	PDAC	4	Multiple sites	1	During chemotherapy (with tumor progression)	4770	9.1	224	3	1	0	1	4.70137
4	1	1	Gastric cancer	PDAC	4	Portal vein	0	Initial diagnosis of cancer or tumor recurrence (after curative therapy)	9580	15	217	3.8	0	0	0	41
5	2	0	Gastric cancer	MDAC	3	Portal vein	0	After surgery	7500	10.6	232	4.1	0	0	0	41
6	1	1	Gastric cancer	Esophagus(Sqcc,MD) & Stomach(PDAC)	4	Portal vein	0	Initial diagnosis of cancer or tumor recurrence (after curative therapy)	3190	11.5	117	3.8	0	0	1	13.6438
7	1	1	Colorectal cancer	PDAC	3	Superior mesenteric vein	0	Initial diagnosis of cancer or tumor recurrence (after curative therapy)	2850	9.7	74	3.5	1	1	1	23.0466
8	1	3	Gastric cancer	PDAC	4	Portal vein	0	During chemotherapy (with tumor progression)	10300	9.4	327	2.5	0	0	1	1.64384
9	1	1	Colorectal cancer	MDAC	4	Portal vein	0	Terminal phase (no more chemotherapy)	6640	14.4	90	4.3	0	1	1	19.6932
10	1	1	Gastric cancer	PCC	2	Portal vein	0	During chemotherapy (without tumor progression)	6300	15.3	273	4.3	0	1	0	41
11	1	1	Gastric cancer	MDAC	4	Superior mesenteric vein	0	During chemotherapy (with tumor progression)	4100	8.2	174	2.8	0	1	1	9.40274
12	1	1	Colorectal cancer	MDAC	4	Inferior mesenteric vein	0	Initial diagnosis of cancer or tumor recurrence (after curative therapy)	8610	9	141	3.7	0	1	1	18.5425
13	1	1	Colorectal cancer	MDAC	3	Inferior mesenteric vein	0	After surgery	7120	13.6	200	3.4	0	0	0	37.0849
14	1	0	Colorectal cancer	MDAC	4	Others	0	Initial diagnosis of cancer or tumor recurrence (after curative therapy)	3850	11.4	203	3.8	0	1	1	29.0959
15	1	0	Colorectal cancer	MDAC	4	Portal vein	0	During chemotherapy (with tumor progression)	2210	14.6	85	2.7	1	1	1	2.86027
16	2	3	Gastric cancer	MDAC	4	Portal vein	0	Terminal phase (no more chemotherapy)	8000	10.7	82	2.4	0	0	1	1.18356
17	1	1	Gastric cancer	PDAC	4	Superior mesenteric vein	1	During chemotherapy (without tumor progression)	3330	9.2	80	3.3	0	0	0	17.6877
18	1	0	Gastric cancer	PDAC	4	Portal vein	0	During chemotherapy (with tumor progression)	5200	13	172	3.8	0	1	1	13.4795
19	1	0	Gastric cancer	PDAC	2	Superior mesenteric vein	0	After surgery	3700	10.9	107	2.8	0	0	0	41
20	2	0	Colorectal cancer	MDAC	4	Others	0	After surgery	8650	9	269	2.8	0	0	0	41
21	1	0	Gastric cancer	PDAC	4	Portal vein	0	During chemotherapy (without tumor progression)	3400	10.4	282	3.4	1	1	1	20.8767
22	1	0	Colorectal cancer	PCC	3	Superior mesenteric vein	0	After surgery	2630	11.8	183	4.4	0	0	1	27.0904
23	2	1	Gastric cancer	PCC	3	Portal vein	0	After surgery	8720	13.4	248	4.1	0	0	0	6.57534
24	1	1	Gastric cancer	PDAC	3	Multiple sites	0	Initial diagnosis of cancer or tumor recurrence (after curative therapy)	4800	11.4	204	2.8	1	1	0	41
25	1	1	Gastric cancer	Large cell neuroendocrine carcinoma	4	Portal vein	0	Initial diagnosis of cancer or tumor recurrence (after curative therapy)	10840	8	571	3.4	0	1	1	20.1534
26	1	1	Colorectal cancer	MDAC	4	Multiple sites	0	During chemotherapy (without tumor progression)	6580	12.3	430	3.8	0	0	0	41
27	2	1	Duodenal cancer	WDAC	4	Portal vein	0	After surgery	5860	7.8	169	2.9	0	0	0	33.7644
28	1	1	Colorectal cancer	PDAC	4	Superior mesenteric vein	0	During chemotherapy (with tumor progression)	9300	8.5	492	3.4	0	0	0	38.1699
29	1	0	Colorectal cancer	MDAC	4	Portal vein	0	During chemotherapy (without tumor progression)	5070	12.8	205	4.2	0	0	0	4.3726
30	1	1	Gastric cancer	MDAC	2	Superior mesenteric vein	0	After surgery	6420	9.3	400	3.2	1	0	0	41
31	1	0	Colorectal cancer	WDAC	3	Portal vein	0	After surgery	8310	14.1	214	3.8	0	0	0	41
32	2	1	Gastric cancer	WDAC	4	Portal vein	0	Initial diagnosis of cancer or tumor recurrence (after curative therapy)	4500	10.7	236	4.1	0	1	0	28.6685
33	1	1	Gastric cancer	PDAC	4	Others	0	During chemotherapy (with tumor progression)	12890	9.4	241	3.5	1	1	1	4.66849
34	1	1	Colorectal cancer	MDAC	4	Multiple sites	0	After surgery	7330	14.1	228	3.6	0	0	1	22.9808
35	2	1	Colorectal cancer	MDAC	3	Portal vein	0	During chemotherapy (without tumor progression)	4400	11	67	3.4	0	0	0	23.474
36	2	1	Colorectal cancer	MDAC	4	Portal vein	0	Initial diagnosis of cancer or tumor recurrence (after curative therapy)	6990	8.6	363	2.3	0	0	1	7.39726
37	1	1	Colorectal cancer	MDAC	3	Portal vein	0	After surgery	6100	15	357	4.2	0	0	0	19.8575
38	2	3	Gastric cancer	PCC	4	Portal vein	0	Initial diagnosis of cancer or tumor recurrence (after curative therapy)	5800	11.5	204	3.9	0	0	1	3.87945
39	1	1	Gastric cancer	MDAC	4	Portal vein	0	During chemotherapy (without tumor progression)	3450	11	189	3.5	0	1	0	11.2767
40	1	1	Colorectal cancer	MDAC	4	Portal vein	1	Terminal phase (no more chemotherapy)	4780	11.7	182	4.2	0	0	1	5.32603
41	1	0	Colorectal cancer	MDAC	2	Portal vein	0	During chemotherapy (without tumor progression)	5660	10.7	227	3.9	0	0	0	27.7479
42	1	1	Colorectal cancer	MDAC	3	Portal vein	0	During chemotherapy (without tumor progression)	3970	14.1	118	4.1	0	0	0	26.4986
43	1	2	Gastric cancer	PCC	4	Portal vein	0	During chemotherapy (with tumor progression)	5280	9	297	3	0	0	1	3.61644
44	1	0	Gastrointestinal stromal tumor	GIST	3	Portal vein	0	During chemotherapy (without tumor progression)	4000	13.4	178	3.9	0	0	0	24.6575
45	2	0	Colorectal cancer	MDAC	2	Portal vein	0	After surgery	5050	9.6	172	3.3	0	0	0	24.2301
46	1	0	Gastric cancer	PDAC	4	Portal vein	0	Initial diagnosis of cancer or tumor recurrence (after curative therapy)	6410	12.3	305	4.2	0	1	1	11.6055
47	1	1	Colorectal cancer	MDAC	4	Portal vein	0	Terminal phase (no more chemotherapy)	6400	15.6	205	4.3	0	0	0	6.01644
48	1	0	Gastric cancer	MDAC	3	Portal vein	0	During chemotherapy (without tumor progression)	8680	15	242	3.5	0	0	0	26.2027
49	1	1	Gastric cancer	MDAC	4	Portal vein	0	During chemotherapy (with tumor progression)	5130	11.1	299	3.3	0	0	0	3.55068
50	1	1	Colorectal cancer	MDAC	2	Portal vein	0	After surgery	10990	13.4	297	3.3	0	0	0	18.5096
51	1	1	Colorectal cancer	MDAC	3	Portal vein	0	After surgery	5690	12.4	234	3.5	1	0	0	13.1836
